# Supplementary material for: Interspecies Comparison of Interaction Energies between Photosynthetic Protein RuBisCO and 2CABP Ligand
Source: Int J Mol Sci. 2022 Sep 26;23(19):11347. doi: 10.3390/ijms231911347 (PMC9570433; doi:10.3390/ijms231911347)
Supplement: Supplementary file 1 [file ijms-23-11347-s001.zip]

Archive with 1 entries (1 files):
- ijms-1901948-supplementary.pdf
